# Supplementary material for: A Study on the Use of the Phyto-Courier Technology in Tobacco Leaves Infected by Agrobacterium tumefaciens
Source: Int J Mol Sci. 2023 Sep 15;24(18):14153. doi: 10.3390/ijms241814153 (PMC10531687; doi:10.3390/ijms241814153)
Supplement: Supplementary file 1 [file ijms-24-14153-s001.zip]

Archive with 1 entries (1 files):
- ijms-2598093-supplementary.pdf
